# Supplementary material for: Deep Learning-Based Aortic Diameter Measurement in Traumatic Hemorrhage Using Shallow Attention Network: A Path Forward
Source: Diagnostics (Basel). 2025 May 23;15(11):1312. doi: 10.3390/diagnostics15111312 (PMC12154262; doi:10.3390/diagnostics15111312)
Supplement: Supplementary file 1 [file diagnostics-15-01312-s001.zip]

Archive with 2 entries (2 files):
- Excel_S1.xlsx
- Excel_S2.xlsx
