# Supplementary material for: Deep Learning-Based Aortic Diameter Measurement in Traumatic Hemorrhage Using Shallow Attention Network: A Path Forward
Source: Diagnostics (Basel). 2025 May 23;15(11):1312. doi: 10.3390/diagnostics15111312 (PMC12154262; doi:10.3390/diagnostics15111312)
Supplement: Supplementary file 1 [file diagnostics-15-01312-s001.zip › Excel_S1.xlsx]

## Sheet: sheet 1
Article title: Deep learning-based aortic diameter measurement in traumatic hemorrhage using Shallow Attention Network: a path forward
Author names: Yoonjung Heo, Go‐Eun Lee, Jungchan Cho, Sang‐Il Choi
Corresponding author: Sang‐Il Choi (Department of Computer Science and Engineering, Dankook University, Yongin, South Korea), Jungchan Cho (School of Computing, Gachon University, Seongnam, South Korea)
		choisi@dankook.ac.kr							thinkai@gachon.ac.kr
Supplementary Material 1. The full set of thoracic aortic diameters (AoD) calculated from x and y coordinates and PixelSpacing values through deep learning based segmentation.
Serial No.	Image No.	Segmented AoD	PixelSpacing	Calculated AoD (mm)
1	1	NA	0.871094	NA
1	2	NA	0.871094	NA
1	3	NA	0.871094	NA
1	4	NA	0.871094	NA
1	5	NA	0.871094	NA
1	6	14.6488	0.871094	12.7605
1	7	NA	0.871094	NA
1	8	15.5784	0.871094	13.5703
1	9	15.3511	0.871094	13.3722
1	10	16.1034	0.871094	14.0276
1	11	14.7425	0.871094	12.8421
1	12	14.6543	0.871094	12.7652
2	1	26.9033	0.765625	20.5979
2	2	29.5062	0.765625	22.5907
2	3	29.9641	0.765625	22.9413
2	4	28.6581	0.765625	21.9413
2	5	29.2409	0.765625	22.3876
2	6	27.3364	0.765625	20.9294
2	7	27.6541	0.765625	21.1727
2	8	28.4949	0.765625	21.8164
2	9	28.339	0.765625	21.697
2	10	29.7017	0.765625	22.7404
2	11	30.0216	0.765625	22.9853
2	12	29.4906	0.765625	22.5787
2	13	30.2372	0.765625	23.1504
3	1	35.0226	0.767578	26.8826
3	2	37.1075	0.767578	28.4829
3	3	39.5861	0.767578	30.3854
3	4	35.6217	0.767578	27.3425
3	5	34.4521	0.767578	26.4446
3	6	34.006	0.767578	26.1022
3	7	35.2106	0.767578	27.0269
3	8	34.0256	0.767578	26.1173
3	9	32.8879	0.767578	25.244
3	10	32.6491	0.767578	25.0608
3	11	33.956	0.767578	26.0638
3	12	36.3995	0.767578	27.9394
4	1	17.9392	0.710938	12.7537
4	2	18.7601	0.710938	13.3373
4	3	17.3132	0.710938	12.3086
4	4	18.9098	0.710938	13.4437
4	5	19.8625	0.710938	14.121
4	6	19.0253	0.710938	13.5258
4	7	18.5471	0.710938	13.1858
4	8	18.0641	0.710938	12.8425
4	9	NA	0.710938	NA
4	10	19.4423	0.710938	13.8223
4	11	19.2166	0.710938	13.6618
4	12	18.6094	0.710938	13.2301
4	13	20.4892	0.710938	14.5665
4	14	19.3885	0.710938	13.784
5	1	47.4669	0.646484	30.6866
5	2	47.3884	0.646484	30.6358
5	3	46.8513	0.646484	30.2886
5	4	45.5193	0.646484	29.4275
5	5	44.2285	0.646484	28.593
5	6	45.1388	0.646484	29.1815
5	7	48.6057	0.646484	31.4228
5	8	44.4371	0.646484	28.7279
5	9	46.6718	0.646484	30.1726
5	10	46.6643	0.646484	30.1677
5	11	46.5667	0.646484	30.1047
5	12	45.4147	0.646484	29.3599
6	1	34.6177	0.765625	26.5042
6	2	33.7668	0.765625	25.8527
6	3	33.4861	0.765625	25.6378
6	4	35.9703	0.765625	27.5398
6	5	33.39	0.765625	25.5642
6	6	33.9892	0.765625	26.023
6	7	32.8851	0.765625	25.1777
6	8	32.1209	0.765625	24.5926
6	9	31.6148	0.765625	24.2051
6	10	31.5833	0.765625	24.181
6	11	30.8602	0.765625	23.6273
6	12	29.1036	0.765625	22.2825
6	13	30.8838	0.765625	23.6454
6	14	30.2839	0.765625	23.1861
6	15	32.2594	0.765625	24.6986
7	1	34.6966	0.710938	24.6671
7	2	34.3591	0.710938	24.4272
7	3	32.3241	0.710938	22.9804
7	4	33.8279	0.710938	24.0495
7	5	35.6597	0.710938	25.3518
7	6	34.8739	0.710938	24.7932
7	7	36.1054	0.710938	25.6687
7	8	35.582	0.710938	25.2966
7	9	36.961	0.710938	26.277
7	10	34.4255	0.710938	24.4744
7	11	36.4483	0.710938	25.9124
7	12	33.1368	0.710938	23.5582
7	13	34.8616	0.710938	24.7844
7	14	32.9365	0.710938	23.4158
8	1	32.3957	0.710938	23.0313
8	2	32.5109	0.710938	23.1132
8	3	30.468	0.710938	21.6608
8	4	31.1335	0.710938	22.134
8	5	32.8402	0.710938	23.3473
8	6	29.4087	0.710938	20.9077
8	7	30.822	0.710938	21.9125
8	8	31.5635	0.710938	22.4397
8	9	31.6092	0.710938	22.4722
8	10	28.9721	0.710938	20.5973
8	11	29.5092	0.710938	20.9792
8	12	29.5108	0.710938	20.9803
8	13	31.1664	0.710938	22.1574
9	1	32.7701	0.738281	24.1936
9	2	30.3804	0.738281	22.4293
9	3	30.0987	0.738281	22.2213
9	4	32.1188	0.738281	23.7127
9	5	33.8089	0.738281	24.9605
9	6	35.5621	0.738281	26.2548
9	7	34.0424	0.738281	25.1329
9	8	32.847	0.738281	24.2503
9	9	32.911	0.738281	24.2975
9	10	29.9946	0.738281	22.1444
9	11	33.8114	0.738281	24.9624
9	12	32.3105	0.738281	23.8542
9	13	35.3889	0.738281	26.1269
9	14	32.7127	0.738281	24.1511
9	15	30.0703	0.738281	22.2003
9	16	31.9655	0.738281	23.5995
9	17	32.1888	0.738281	23.7644
10	1	31.2664	0.787109	24.6101
10	2	30.7836	0.787109	24.2301
10	3	32.9042	0.787109	25.8992
10	4	32.5105	0.787109	25.5893
10	5	31.1511	0.787109	24.5193
10	6	32.6098	0.787109	25.6674
10	7	31.7427	0.787109	24.985
10	8	34.3088	0.787109	27.0047
10	9	34.9746	0.787109	27.5288
10	10	32.4835	0.787109	25.5681
10	11	34.55	0.787109	27.1947
10	12	31.4438	0.787109	24.7497
10	13	33.5487	0.787109	26.4065
10	14	30.6411	0.787109	24.1179
11	1	24.199	0.837891	20.2761
11	2	23.647	0.837891	19.8136
11	3	25.4051	0.837891	21.2867
11	4	23.7998	0.837891	19.9416
11	5	23.2761	0.837891	19.5028
11	6	25.2977	0.837891	21.1967
11	7	24.2949	0.837891	20.3564
11	8	24.1914	0.837891	20.2698
11	9	23.6797	0.837891	19.841
11	10	22.9342	0.837891	19.2164
11	11	23.1903	0.837891	19.431
11	12	22.9197	0.837891	19.2042
11	13	22.4346	0.837891	18.7977
11	14	23.5726	0.837891	19.7512
11	15	23.3556	0.837891	19.5694
11	16	24.2567	0.837891	20.3245
11	17	24.0216	0.837891	20.1275
12	1	36.5516	0.738281	26.9853
12	2	35.6222	0.738281	26.2992
12	3	37.939	0.738281	28.0097
12	4	37.7377	0.738281	27.8611
12	5	32.0149	0.738281	23.636
12	6	32.2974	0.738281	23.8446
12	7	33.3975	0.738281	24.6567
12	8	34.4221	0.738281	25.4132
12	9	37.1107	0.738281	27.3982
12	10	36.4067	0.738281	26.8784
12	11	38.3562	0.738281	28.3176
13	1	31.8881	0.710938	22.6705
13	2	32.5353	0.710938	23.1306
13	3	31.9244	0.710938	22.6962
13	4	31.9607	0.710938	22.7221
13	5	32.4881	0.710938	23.097
13	6	32.3042	0.710938	22.9663
13	7	30.9035	0.710938	21.9705
13	8	30.5072	0.710938	21.6887
13	9	30.435	0.710938	21.6373
13	10	32.3847	0.710938	23.0235
13	11	32.4216	0.710938	23.0497
14	1	33.8621	0.710938	24.0738
14	2	34.2996	0.710938	24.3849
14	3	33.0632	0.710938	23.5059
14	4	34.1715	0.710938	24.2938
14	5	35.5713	0.710938	25.289
14	6	33.0322	0.710938	23.4838
14	7	33.6555	0.710938	23.927
14	8	32.2631	0.710938	22.937
14	9	32.9614	0.710938	23.4335
14	10	32.1042	0.710938	22.8241
14	11	31.6236	0.710938	22.4824
14	12	33.2608	0.710938	23.6463
15	1	27.3934	0.794922	21.7756
15	2	27.86	0.794922	22.1465
15	3	27.4314	0.794922	21.8058
15	4	26.2354	0.794922	20.8551
15	5	26.3029	0.794922	20.9087
15	6	26.442	0.794922	21.0193
15	7	27.1329	0.794922	21.5685
15	8	26.6044	0.794922	21.1484
15	9	26.9567	0.794922	21.4285
15	10	30.1398	0.794922	23.9588
15	11	27.734	0.794922	22.0463
15	12	29.774	0.794922	23.668
15	13	28.5121	0.794922	22.6649
16	1	21.1195	0.892578	18.8508
16	2	21.5786	0.892578	19.2606
16	3	22.6446	0.892578	20.2121
16	4	21.6707	0.892578	19.3428
16	5	20.9123	0.892578	18.6659
16	6	20.2075	0.892578	18.0367
16	7	21.9492	0.892578	19.5913
16	8	21.6518	0.892578	19.3259
16	9	22.2598	0.892578	19.8687
16	10	22.7781	0.892578	20.3312
16	11	22.5855	0.892578	20.1594
16	12	22.3034	0.892578	19.9075
17	1	36.9456	0.777344	28.7194
17	2	35.7095	0.777344	27.7586
17	3	33.8991	0.777344	26.3513
17	4	34.5519	0.777344	26.8587
17	5	35.2978	0.777344	27.4385
17	6	37.5291	0.777344	29.173
17	7	36.3689	0.777344	28.2711
17	8	35.4918	0.777344	27.5893
17	9	32.4953	0.777344	25.26
17	10	33.855	0.777344	26.317
17	11	34.5844	0.777344	26.8839
17	12	34.0051	0.777344	26.4337
17	13	34.0849	0.777344	26.4957
17	14	33.7954	0.777344	26.2706
17	15	35.2508	0.777344	27.402
17	16	35.602	0.777344	27.675
17	17	35.4088	0.777344	27.5248
17	18	34.1791	0.777344	26.5689
17	19	32.8985	0.777344	25.5734
17	20	35.8496	0.777344	27.8674
17	21	33.3365	0.777344	25.9139
17	22	35.9885	0.777344	27.9754
18	1	34.0599	0.761719	25.9441
18	2	32.501	0.761719	24.7566
18	3	33.847	0.761719	25.7819
18	4	35.348	0.761719	26.9252
18	5	34.6142	0.761719	26.3663
18	6	34.411	0.761719	26.2115
18	7	33.44	0.761719	25.4719
18	8	34.8892	0.761719	26.5757
18	9	33.3973	0.761719	25.4393
18	10	33.0537	0.761719	25.1776
18	11	33.1101	0.761719	25.2206
18	12	32.2696	0.761719	24.5803
18	13	31.6701	0.761719	24.1237
18	14	31.3125	0.761719	23.8513
18	15	32.8232	0.761719	25.0021
18	16	32.9455	0.761719	25.0952
18	17	34.6422	0.761719	26.3876
18	18	33.6253	0.761719	25.613
18	19	31.322	0.761719	23.8585
18	20	32.7878	0.761719	24.9751
19	1	23.232	0.75	17.424
19	2	24.3201	0.75	18.24
19	3	25.087	0.75	18.8152
19	4	24.0882	0.75	18.0661
19	5	24.7952	0.75	18.5964
19	6	22.5747	0.75	16.931
19	7	22.5102	0.75	16.8826
19	8	23.2295	0.75	17.4222
19	9	25.5797	0.75	19.1848
19	10	25.4537	0.75	19.0903
19	11	24.6217	0.75	18.4663
19	12	25.6085	0.75	19.2064
19	13	24.2034	0.75	18.1525
19	14	23.6495	0.75	17.7371
19	15	22.568	0.75	16.926
20	1	31.9909	0.724609	23.1809
20	2	30.6709	0.724609	22.2244
20	3	29.6611	0.724609	21.4927
20	4	30.8687	0.724609	22.3677
20	5	30.4839	0.724609	22.0889
20	6	31.5744	0.724609	22.8791
20	7	30.0889	0.724609	21.8027
20	8	31.6869	0.724609	22.9607
20	9	31.148	0.724609	22.5701
20	10	32.7133	0.724609	23.7043
20	11	33.601	0.724609	24.3476
20	12	31.9448	0.724609	23.1475
20	13	30.9175	0.724609	22.4031
20	14	31.2513	0.724609	22.645
20	15	30.9883	0.724609	22.4544
21	1	27.2183	0.666016	18.1278
21	2	27.609	0.666016	18.388
21	3	28.4182	0.666016	18.927
21	4	30.3244	0.666016	20.1965
21	5	30.8475	0.666016	20.5449
21	6	29.8218	0.666016	19.8618
21	7	31.3431	0.666016	20.875
21	8	29.1297	0.666016	19.4008
21	9	30.3719	0.666016	20.2281
21	10	30.5012	0.666016	20.3143
22	1	22.7914	0.773438	17.6277
22	2	22.8051	0.773438	17.6383
22	3	21.6489	0.773438	16.7441
22	4	22.6117	0.773438	17.4887
22	5	25.3616	0.773438	19.6156
22	6	22.0386	0.773438	17.0455
22	7	22.5381	0.773438	17.4318
22	8	22.5093	0.773438	17.4096
22	9	22.1973	0.773438	17.1682
23	1	24.1476	0.710938	17.1674
23	2	23.6769	0.710938	16.8328
23	3	25.518	0.710938	18.1417
23	4	24.5406	0.710938	17.4469
23	5	24.963	0.710938	17.7472
23	6	24.699	0.710938	17.5594
23	7	25.4782	0.710938	18.1134
23	8	24.6634	0.710938	17.5341
23	9	24.6396	0.710938	17.5172
23	10	25.4753	0.710938	18.1113
23	11	25.3967	0.710938	18.0555
23	12	25.2764	0.710938	17.9699
23	13	27.3624	0.710938	19.453
23	14	26.3546	0.710938	18.7365
23	15	28.3935	0.710938	20.186
23	16	28.2883	0.710938	20.1112
24	1	33.8346	0.640625	21.6753
24	2	35.0814	0.640625	22.474
24	3	35.704	0.640625	22.8729
24	4	NA	0.640625	NA
24	5	33.722	0.640625	21.6031
24	6	34.6453	0.640625	22.1947
24	7	33.3198	0.640625	21.3455
24	8	33.2634	0.640625	21.3094
24	9	34.3907	0.640625	22.0316
24	10	34.2488	0.640625	21.9407
24	11	34.4184	0.640625	22.0493
24	12	32.8935	0.640625	21.0724
24	13	34.311	0.640625	21.9805
24	14	32.7242	0.640625	20.964
25	1	28.6118	0.710938	20.3412
25	2	27.2087	0.710938	19.3437
25	3	25.852	0.710938	18.3792
25	4	27.1386	0.710938	19.2938
25	5	28.8491	0.710938	20.5099
25	6	28.9153	0.710938	20.557
25	7	28.9229	0.710938	20.5624
25	8	26.9646	0.710938	19.1702
25	9	27.2655	0.710938	19.3841
25	10	26.785	0.710938	19.0425
25	11	27.5035	0.710938	19.5533
25	12	25.1326	0.710938	17.8677
25	13	25.4034	0.710938	18.0602
25	14	26.3057	0.710938	18.7017
25	15	26.2624	0.710938	18.6709
25	16	28.2361	0.710938	20.0741
25	17	28.694	0.710938	20.3996
25	18	28.6317	0.710938	20.3554
26	1	19.1976	0.917969	17.6228
26	2	19.181	0.917969	17.6076
26	3	19.0802	0.917969	17.515
26	4	19.8782	0.917969	18.2476
26	5	18.8946	0.917969	17.3447
26	6	18.5146	0.917969	16.9958
26	7	18.6661	0.917969	17.1349
26	8	19.0338	0.917969	17.4724
26	9	19.8737	0.917969	18.2434
26	10	19.8102	0.917969	18.1851
26	11	19.5554	0.917969	17.9513
26	12	18.6319	0.917969	17.1035
26	13	18.7498	0.917969	17.2117
26	14	19.5948	0.917969	17.9874
26	15	20.451	0.917969	18.7733
27	1	32.7183	0.757812	24.7943
27	2	30.517	0.757812	23.1261
27	3	30.2076	0.757812	22.8917
27	4	31.2241	0.757812	23.662
27	5	32.1138	0.757812	24.3362
27	6	31.9694	0.757812	24.2268
27	7	29.4671	0.757812	22.3306
27	8	31.1861	0.757812	23.6333
27	9	32.9074	0.757812	24.9376
27	10	32.9216	0.757812	24.9484
27	11	32.111	0.757812	24.3341
27	12	29.9732	0.757812	22.714
27	13	30.9342	0.757812	23.4424
27	14	31.0608	0.757812	23.5383
27	15	31.7575	0.757812	24.0662
27	16	31.3176	0.757812	23.7328
27	17	32.0754	0.757812	24.3071
28	1	29.5639	0.742188	21.942
28	2	29.6294	0.742188	21.9906
28	3	30.9972	0.742188	23.0057
28	4	30.4296	0.742188	22.5845
28	5	30.1231	0.742188	22.357
28	6	31.1077	0.742188	23.0877
28	7	30.4872	0.742188	22.6273
28	8	31.055	0.742188	23.0486
28	9	29.5861	0.742188	21.9584
28	10	29.8674	0.742188	22.1672
29	1	26.7251	0.775391	20.7224
29	2	26.2791	0.775391	20.3766
29	3	26.4552	0.775391	20.5131
29	4	27.3129	0.775391	21.1782
29	5	25.9016	0.775391	20.0839
29	6	26.9316	0.775391	20.8825
29	7	26.8338	0.775391	20.8067
29	8	26.1285	0.775391	20.2598
29	9	26.4043	0.775391	20.4736
30	1	32.4157	0.710938	23.0455
30	2	32.7334	0.710938	23.2714
30	3	32.9734	0.710938	23.4421
30	4	34.2358	0.710938	24.3395
30	5	34.6578	0.710938	24.6395
30	6	32.8707	0.710938	23.369
30	7	30.7297	0.710938	21.8469
30	8	31.988	0.710938	22.7414
30	9	34.5386	0.710938	24.5548
30	10	32.3267	0.710938	22.9823
30	11	NA	0.710938	NA
30	12	NA	0.710938	NA
30	13	NA	0.710938	NA
30	14	31.5703	0.710938	22.4445
30	15	31.6994	0.710938	22.5363
30	16	36.0528	0.710938	25.6313
30	17	35.5134	0.710938	25.2478
30	18	35.5305	0.710938	25.2599
31	1	NA	0.794922	NA
31	2	18.8611	0.794922	14.9931
31	3	19.5553	0.794922	15.545
31	4	18.0521	0.794922	14.35
31	5	15.8207	0.794922	12.5762
31	6	16.852	0.794922	13.396
31	7	18.6764	0.794922	14.8463
31	8	18.1523	0.794922	14.4296
31	9	20.3466	0.794922	16.174
31	10	20.241	0.794922	16.09
31	11	18.3874	0.794922	14.6165
31	12	18.9611	0.794922	15.0726
31	13	19.374	0.794922	15.4009
31	14	20.1698	0.794922	16.0334
31	15	19.9389	0.794922	15.8499
31	16	18.6055	0.794922	14.79
31	17	20.9414	0.794922	16.6467
31	18	20.2426	0.794922	16.0913
31	19	21.0751	0.794922	16.7531
31	20	20.8284	0.794922	16.5569
31	21	20.9824	0.794922	16.6794
31	22	20.3931	0.794922	16.2109
32	1	23.2393	0.820312	19.0635
32	2	22.5675	0.820312	18.5124
32	3	23.7821	0.820312	19.5088
32	4	23.8464	0.820312	19.5615
32	5	22.8035	0.820312	18.706
32	6	NA	0.820312	NA
32	7	21.9689	0.820312	18.0214
32	8	22.6155	0.820312	18.5518
32	9	24.8008	0.820312	20.3444
32	10	25.1247	0.820312	20.6101
32	11	24.4774	0.820312	20.0791
32	12	NA	0.820312	NA
32	13	26.5982	0.820312	21.8188
32	14	25.9051	0.820312	21.2503
32	15	27.9104	0.820312	22.8952
33	1	28.6002	0.753906	21.5619
33	2	27.7482	0.753906	20.9196
33	3	26.8767	0.753906	20.2625
33	4	27.8638	0.753906	21.0067
33	5	29.0468	0.753906	21.8986
33	6	29.114	0.753906	21.9492
33	7	29.6647	0.753906	22.3644
33	8	28.1407	0.753906	21.2155
33	9	27.8977	0.753906	21.0323
33	10	27.8261	0.753906	20.9783
33	11	27.664	0.753906	20.8561
33	12	27.9367	0.753906	21.0617
33	13	29.2483	0.753906	22.0505
33	14	28.2626	0.753906	21.3073
33	15	26.6959	0.753906	20.1262
34	1	25.3375	0.818359	20.7352
34	2	25.8033	0.818359	21.1163
34	3	26.2863	0.818359	21.5117
34	4	27.8601	0.818359	22.7996
34	5	27.216	0.818359	22.2725
34	6	27.3402	0.818359	22.3741
34	7	26.8249	0.818359	21.9524
34	8	25.6063	0.818359	20.9551
34	9	27.2734	0.818359	22.3194
34	10	25.941	0.818359	21.2291
34	11	26.635	0.818359	21.797
34	12	27.2931	0.818359	22.3355
34	13	28.1696	0.818359	23.0529
34	14	27.7733	0.818359	22.7286
34	15	29.0735	0.818359	23.7926
35	1	23.9593	0.814453	19.5137
35	2	25.4275	0.814453	20.7095
35	3	26.2509	0.814453	21.3802
35	4	24.3599	0.814453	19.84
35	5	24.4609	0.814453	19.9223
35	6	25.8803	0.814453	21.0783
35	7	25.36	0.814453	20.6545
35	8	24.7157	0.814453	20.1298
35	9	25.8496	0.814453	21.0533
35	10	25.4501	0.814453	20.7279
35	11	25.4068	0.814453	20.6926
35	12	25.2803	0.814453	20.5896
35	13	24.8913	0.814453	20.2728
35	14	22.9496	0.814453	18.6914
35	15	22.0303	0.814453	17.9427
35	16	21.8662	0.814453	17.809
35	17	21.7403	0.814453	17.7065
35	18	23.7957	0.814453	19.3805
35	19	21.4023	0.814453	17.4312
36	1	21.516	0.871094	18.7425
36	2	20.4944	0.871094	17.8526
36	3	21.7211	0.871094	18.9211
36	4	22.2902	0.871094	19.4168
36	5	21.3893	0.871094	18.6321
36	6	20.692	0.871094	18.0247
36	7	21.7505	0.871094	18.9468
36	8	20.5775	0.871094	17.925
36	9	21.9008	0.871094	19.0776
36	10	22.2499	0.871094	19.3818
36	11	23.0252	0.871094	20.0571
36	12	22.7364	0.871094	19.8055
37	1	19.1474	0.623047	11.9297
37	2	19.2351	0.623047	11.9844
37	3	18.2101	0.623047	11.3457
37	4	NA	0.623047	NA
37	5	NA	0.623047	NA
37	6	NA	0.623047	NA
37	7	NA	0.623047	NA
37	8	NA	0.623047	NA
37	9	NA	0.623047	NA
37	10	NA	0.623047	NA
37	11	NA	0.623047	NA
37	12	NA	0.623047	NA
38	1	28.0303	0.664062	18.6139
38	2	27.9486	0.664062	18.5596
38	3	28.9516	0.664062	19.2257
38	4	27.3939	0.664062	18.1913
38	5	25.0846	0.664062	16.6577
38	6	26.0491	0.664062	17.2982
38	7	25.9384	0.664062	17.2247
38	8	27.9914	0.664062	18.588
38	9	24.6669	0.664062	16.3804
38	10	25.9268	0.664062	17.217
38	11	26.9435	0.664062	17.8921
38	12	27.7626	0.664062	18.4361
38	13	27.0699	0.664062	17.9761
39	1	29.3813	0.675781	19.8553
39	2	28.8694	0.675781	19.5094
39	3	28.7154	0.675781	19.4054
39	4	30.422	0.675781	20.5586
39	5	30.1592	0.675781	20.381
39	6	28.3989	0.675781	19.1915
39	7	30.0831	0.675781	20.3296
39	8	30.5125	0.675781	20.6198
39	9	30.0664	0.675781	20.3183
39	10	29.629	0.675781	20.0227
39	11	29.1266	0.675781	19.6832
39	12	29.0425	0.675781	19.6263
39	13	29.7973	0.675781	20.1365
40	1	27.1031	0.761719	20.645
40	2	28.4168	0.761719	21.6456
40	3	28.5546	0.761719	21.7506
40	4	NA	0.761719	NA
40	5	29.0427	0.761719	22.1224
40	6	29.6055	0.761719	22.5511
40	7	29.9648	0.761719	22.8247
40	8	28.2335	0.761719	21.506
40	9	29.3751	0.761719	22.3756
40	10	31.4798	0.761719	23.9787
40	11	29.9864	0.761719	22.8412
40	12	29.4164	0.761719	22.407
40	13	30.2324	0.761719	23.0286
40	14	29.3912	0.761719	22.3878
40	15	28.9615	0.761719	22.0605
40	16	30.0237	0.761719	22.8696
40	17	29.4377	0.761719	22.4232
40	18	30.5632	0.761719	23.2805
40	19	30.8134	0.761719	23.4712
40	20	30.0464	0.761719	22.8869
40	21	29.7862	0.761719	22.6887
40	22	32.3411	0.761719	24.6348
40	23	31.6075	0.761719	24.076
41	1	23.4401	0.785156	18.4042
41	2	24.388	0.785156	19.1484
41	3	22.9981	0.785156	18.0571
41	4	22.2982	0.785156	17.5076
41	5	21.8866	0.785156	17.1844
41	6	21.916	0.785156	17.2075
41	7	22.5835	0.785156	17.7316
41	8	22.503	0.785156	17.6684
41	9	22.9278	0.785156	18.0019
41	10	23.0879	0.785156	18.1276
41	11	22.8246	0.785156	17.9209
41	12	22.5024	0.785156	17.6679
42	1	NA	0.630859	NA
42	2	NA	0.630859	NA
42	3	NA	0.630859	NA
42	4	NA	0.630859	NA
42	5	NA	0.630859	NA
42	6	33.6023	0.630859	21.1984
42	7	32.5034	0.630859	20.5051
42	8	31.3338	0.630859	19.7672
42	9	33.535	0.630859	21.1559
42	10	33.2069	0.630859	20.9489
42	11	32.9977	0.630859	20.8169
42	12	32.3244	0.630859	20.3921
42	13	31.9241	0.630859	20.1396
42	14	33.6875	0.630859	21.2521
42	15	35.0622	0.630859	22.1193
43	1	19.3388	0.710938	13.7487
43	2	20.2794	0.710938	14.4174
43	3	21.4704	0.710938	15.2641
43	4	19.2903	0.710938	13.7142
43	5	19.2141	0.710938	13.66
43	6	20.2189	0.710938	14.3744
43	7	20.5092	0.710938	14.5808
43	8	20.9382	0.710938	14.8857
43	9	19.2147	0.710938	13.6604
44	1	NA	0.75	NA
44	2	NA	0.75	NA
44	3	29.6309	0.75	22.2232
44	4	30.1332	0.75	22.5999
44	5	31.2915	0.75	23.4686
44	6	30.5919	0.75	22.9439
44	7	29.7297	0.75	22.2972
44	8	30.3321	0.75	22.7491
44	9	28.8584	0.75	21.6438
44	10	28.6783	0.75	21.5087
44	11	29.0956	0.75	21.8217
45	1	NA	0.75	NA
45	2	NA	0.75	NA
45	3	NA	0.75	NA
45	4	23.8865	0.75	17.9149
45	5	25.7952	0.75	19.3464
45	6	29.8021	0.75	22.3515
45	7	NA	0.75	NA
45	8	26.9327	0.75	20.1996
45	9	26.9643	0.75	20.2232
45	10	27.4597	0.75	20.5948
45	11	NA	0.75	NA
45	12	28.3065	0.75	21.2299
45	13	28.5382	0.75	21.4037
45	14	28.4541	0.75	21.3406
45	15	30.1852	0.75	22.6389
45	16	29.921	0.75	22.4407
45	17	NA	0.75	NA
45	18	NA	0.75	NA
45	19	NA	0.75	NA
45	20	29.8261	0.75	22.3696
45	21	NA	0.75	NA
45	22	31.8776	0.75	23.9082
46	1	27.7559	0.734375	20.3832
46	2	27.5577	0.734375	20.2377
46	3	29.0573	0.734375	21.339
46	4	29.3544	0.734375	21.5571
46	5	29.1757	0.734375	21.4259
46	6	29.9752	0.734375	22.013
46	7	28.8355	0.734375	21.1761
46	8	29.2022	0.734375	21.4454
46	9	27.9743	0.734375	20.5436
46	10	28.9953	0.734375	21.2935
46	11	27.0869	0.734375	19.8919
46	12	29.1924	0.734375	21.4382
46	13	29.5146	0.734375	21.6747
46	14	28.7721	0.734375	21.1295
46	15	29.7423	0.734375	21.842
46	16	31.6759	0.734375	23.262
46	17	29.9507	0.734375	21.9951
46	18	28.9122	0.734375	21.2324
46	19	28.7012	0.734375	21.0774
47	1	22.813	0.904297	20.6297
47	2	22.3373	0.904297	20.1996
47	3	21.9835	0.904297	19.8796
47	4	23.3503	0.904297	21.1156
47	5	22.1487	0.904297	20.029
47	6	23.6223	0.904297	21.3615
47	7	23.1295	0.904297	20.9159
47	8	22.05	0.904297	19.9397
47	9	22.6408	0.904297	20.474
47	10	23.2929	0.904297	21.0637
47	11	22.5374	0.904297	20.3805
47	12	24.2696	0.904297	21.9469
47	13	24.1694	0.904297	21.8563
47	14	25.5069	0.904297	23.0658
48	1	34.8846	0.738281	25.7546
48	2	35.9158	0.738281	26.516
48	3	37.169	0.738281	27.4412
48	4	38.0469	0.738281	28.0893
48	5	38.7888	0.738281	28.637
48	6	38.383	0.738281	28.3375
48	7	38.9127	0.738281	28.7285
48	8	38.5465	0.738281	28.4582
48	9	37.5727	0.738281	27.7392
48	10	37.4768	0.738281	27.6684
48	11	36.4589	0.738281	26.9169
48	12	35.9355	0.738281	26.5305
48	13	35.5936	0.738281	26.2781
48	14	36.4943	0.738281	26.9431
48	15	36.3089	0.738281	26.8062
48	16	35.945	0.738281	26.5375
48	17	37.0376	0.738281	27.3442
48	18	35.6294	0.738281	26.3045
49	1	18.7702	0.710938	13.3444
49	2	18.5901	0.710938	13.2164
49	3	20.1056	0.710938	14.2938
49	4	19.2647	0.710938	13.696
49	5	18.1136	0.710938	12.8777
49	6	17.4279	0.710938	12.3902
49	7	17.7139	0.710938	12.5935
49	8	18.5707	0.710938	13.2026
49	9	19.4167	0.710938	13.8041
49	10	19.7696	0.710938	14.0549
49	11	19.1755	0.710938	13.6326
49	12	20.7162	0.710938	14.7279
49	13	19.2866	0.710938	13.7115
49	14	20.8563	0.710938	14.8275
49	15	21.7463	0.710938	15.4602
49	16	21.8131	0.710938	15.5077
49	17	20.3301	0.710938	14.4534
50	1	27.3174	0.710938	19.421
50	2	26.9807	0.710938	19.1816
50	3	26.4327	0.710938	18.792
50	4	27.6135	0.710938	19.6315
50	5	27.3028	0.710938	19.4106
50	6	27.7388	0.710938	19.7206
50	7	27.7616	0.710938	19.7367
50	8	27.9601	0.710938	19.8779
50	9	28.3544	0.710938	20.1582
51	1	22.9218	0.744141	17.0571
51	2	21.8547	0.744141	16.2629
51	3	22.1035	0.744141	16.4481
51	4	22.0117	0.744141	16.3798
51	5	22.071	0.744141	16.424
51	6	20.9583	0.744141	15.5959
51	7	22.3384	0.744141	16.6229
51	8	23.7245	0.744141	17.6543
51	9	22.857	0.744141	17.0088
51	10	22.6466	0.744141	16.8523
51	11	23.0929	0.744141	17.1844
51	12	21.7795	0.744141	16.207
51	13	21.3789	0.744141	15.9089
52	1	26.0979	0.710938	18.554
52	2	27.0866	0.710938	19.2569
52	3	25.3975	0.710938	18.056
52	4	24.0077	0.710938	17.068
52	5	26.254	0.710938	18.6649
52	6	25.3205	0.710938	18.0013
52	7	25.3929	0.710938	18.0528
52	8	27.7231	0.710938	19.7094
52	9	26.869	0.710938	19.1022
52	10	28.8192	0.710938	20.4886
52	11	30.1134	0.710938	21.4088
52	12	28.3091	0.710938	20.126
52	13	29.6286	0.710938	21.0641
52	14	27.9744	0.710938	19.8881
53	1	23.5175	0.710938	16.7195
53	2	22.505	0.710938	15.9997
53	3	23.2689	0.710938	16.5428
53	4	24.0328	0.710938	17.0859
53	5	24.0403	0.710938	17.0912
53	6	24.4219	0.710938	17.3625
53	7	22.6759	0.710938	16.1211
53	8	22.508	0.710938	16.0018
53	9	24.8669	0.710938	17.6788
53	10	23.2964	0.710938	16.5623
53	11	24.9264	0.710938	17.7211
53	12	24.2037	0.710938	17.2073
53	13	24.146	0.710938	17.1663
54	1	22.759	0.722656	16.4469
54	2	21.5145	0.722656	15.5476
54	3	20.732	0.722656	14.9821
54	4	21.8571	0.722656	15.7952
54	5	21.7867	0.722656	15.7443
54	6	21.813	0.722656	15.7633
54	7	22.376	0.722656	16.1702
54	8	23.2061	0.722656	16.77
54	9	22.8343	0.722656	16.5014
54	10	23.2031	0.722656	16.7679
54	11	23.3054	0.722656	16.8418
54	12	23.6523	0.722656	17.0925
54	13	24.6232	0.722656	17.7941
55	1	22.892	0.818359	18.7338
55	2	23.975	0.818359	19.6202
55	3	22.3051	0.818359	18.2536
55	4	24.0107	0.818359	19.6494
55	5	23.2937	0.818359	19.0626
55	6	23.1921	0.818359	18.9795
55	7	22.4598	0.818359	18.3802
55	8	22.0082	0.818359	18.0106
55	9	23.0163	0.818359	18.8356
55	10	23.9914	0.818359	19.6336
55	11	21.9014	0.818359	17.9232
55	12	21.9052	0.818359	17.9263
55	13	24.4035	0.818359	19.9708
55	14	23.4211	0.818359	19.1669
56	1	22.862	0.748047	17.1018
56	2	24.3018	0.748047	18.1789
56	3	22.4285	0.748047	16.7776
56	4	23.8706	0.748047	17.8563
56	5	22.6023	0.748047	16.9076
56	6	22.892	0.748047	17.1243
56	7	22.5388	0.748047	16.8601
56	8	23.8651	0.748047	17.8522
56	9	22.5189	0.748047	16.8452
56	10	22.965	0.748047	17.1789
56	11	25.2493	0.748047	18.8877
56	12	25.4423	0.748047	19.032
56	13	25.265	0.748047	18.8994
56	14	25.6753	0.748047	19.2063
56	15	26.6243	0.748047	19.9162
56	16	26.624	0.748047	19.916
56	17	25.9244	0.748047	19.3927
57	1	NA	0.775391	NA
57	2	27.3797	0.775391	21.2299
57	3	27.3679	0.775391	21.2208
57	4	27.8333	0.775391	21.5817
57	5	27.3499	0.775391	21.2068
57	6	27.4451	0.775391	21.2807
57	7	27.989	0.775391	21.7024
57	8	28.819	0.775391	22.346
57	9	28.9777	0.775391	22.4691
57	10	28.8868	0.775391	22.3985
57	11	28.4102	0.775391	22.029
57	12	28.4608	0.775391	22.0683
57	13	27.639	0.775391	21.4311
57	14	29.9818	0.775391	23.2476
57	15	28.4835	0.775391	22.0858
57	16	29.0859	0.775391	22.553
57	17	29.1264	0.775391	22.5843
57	18	29.3361	0.775391	22.7469
58	1	25.2634	0.824219	20.8225
58	2	26.1496	0.824219	21.553
58	3	26.456	0.824219	21.8056
58	4	25.5678	0.824219	21.0735
58	5	27.1272	0.824219	22.3588
58	6	26.5771	0.824219	21.9054
58	7	25.7961	0.824219	21.2616
58	8	25.5554	0.824219	21.0633
58	9	25.2901	0.824219	20.8446
58	10	26.0384	0.824219	21.4613
58	11	26.6158	0.824219	21.9372
58	12	28.822	0.824219	23.7556
59	1	NA	0.710938	NA
59	2	NA	0.710938	NA
59	3	NA	0.710938	NA
59	4	23.2529	0.710938	16.5313
59	5	23.1743	0.710938	16.4755
59	6	NA	0.710938	NA
59	7	22.832	0.710938	16.2322
59	8	22.1946	0.710938	15.779
59	9	22.9513	0.710938	16.317
59	10	22.8872	0.710938	16.2714
59	11	20.5095	0.710938	14.5809
59	12	21.2853	0.710938	15.1325
59	13	22.2992	0.710938	15.8533
59	14	23.575	0.710938	16.7604
59	15	23.6662	0.710938	16.8252
60	1	24.5218	0.826172	20.2592
60	2	22.8212	0.826172	18.8542
60	3	24.6017	0.826172	20.3252
60	4	NA	0.826172	NA
60	5	25.0096	0.826172	20.6623
60	6	NA	0.826172	NA
60	7	23.2943	0.826172	19.2451
60	8	NA	0.826172	NA
60	9	19.9059	0.826172	16.4457
60	10	21.3287	0.826172	17.6212
60	11	NA	0.826172	NA
60	12	NA	0.826172	NA
60	13	NA	0.826172	NA
60	14	NA	0.826172	NA
61	1	26.5222	0.710938	18.8556
61	2	25.4212	0.710938	18.0729
61	3	25.4899	0.710938	18.1217
61	4	26.5874	0.710938	18.902
61	5	26.0232	0.710938	18.5009
61	6	27.4464	0.710938	19.5127
61	7	26.4794	0.710938	18.8252
61	8	27.4065	0.710938	19.4843
61	9	27.1868	0.710938	19.3281
61	10	26.7538	0.710938	19.0203
61	11	27.0198	0.710938	19.2094
61	12	26.2291	0.710938	18.6472
62	1	21.8558	0.751953	16.4345
62	2	21.4837	0.751953	16.1547
62	3	22.6431	0.751953	17.0266
62	4	21.8848	0.751953	16.4563
62	5	21.4173	0.751953	16.1048
62	6	21.3609	0.751953	16.0624
62	7	23.0119	0.751953	17.3039
62	8	22.5783	0.751953	16.9778
63	1	23.6168	0.710938	16.7901
63	2	23.9538	0.710938	17.0297
63	3	24.7398	0.710938	17.5885
63	4	22.5386	0.710938	16.0235
63	5	23.1371	0.710938	16.449
63	6	24.4939	0.710938	17.4136
63	7	NA	0.710938	NA
63	8	25.8085	0.710938	18.3483
63	9	24.3758	0.710938	17.3297
63	10	24.5833	0.710938	17.4772
63	11	25.7478	0.710938	18.3051
63	12	24.9616	0.710938	17.7461
64	1	27.7662	0.78125	21.6924
64	2	28.9713	0.78125	22.6339
64	3	29.3069	0.78125	22.896
64	4	28.617	0.78125	22.357
64	5	28.2913	0.78125	22.1026
64	6	28.9858	0.78125	22.6452
64	7	29.5783	0.78125	23.1081
64	8	29.9032	0.78125	23.3619
64	9	28.7896	0.78125	22.4919
64	10	28.6203	0.78125	22.3596
64	11	30.5396	0.78125	23.8591
65	1	NA	0.666016	NA
65	2	28.6606	0.666016	19.0884
65	3	NA	0.666016	NA
65	4	28.1626	0.666016	18.7568
65	5	29.2728	0.666016	19.4961
65	6	28.5488	0.666016	19.0139
65	7	28.7796	0.666016	19.1677
65	8	28.8313	0.666016	19.2021
65	9	29.8591	0.666016	19.8866
65	10	29.3399	0.666016	19.5408
65	11	29.7939	0.666016	19.8432
66	1	NA	0.746094	NA
66	2	NA	0.746094	NA
66	3	NA	0.746094	NA
66	4	NA	0.746094	NA
66	5	23.1455	0.746094	17.2687
66	6	20.9569	0.746094	15.6358
66	7	21.2974	0.746094	15.8899
66	8	22.3912	0.746094	16.7059
66	9	21.9628	0.746094	16.3863
66	10	21.6255	0.746094	16.1346
66	11	20.4131	0.746094	15.2301
67	1	20.5411	0.826172	16.9705
67	2	18.5104	0.826172	15.2928
67	3	NA	0.826172	NA
67	4	19.6225	0.826172	16.2116
67	5	NA	0.826172	NA
67	6	19.8009	0.826172	16.3589
67	7	NA	0.826172	NA
67	8	20.8669	0.826172	17.2397
67	9	NA	0.826172	NA
67	10	19.5426	0.826172	16.1455
67	11	20.7329	0.826172	17.129
67	12	20.5306	0.826172	16.9618
67	13	20.4589	0.826172	16.9026
67	14	19.7927	0.826172	16.3522
67	15	NA	0.826172	NA
67	16	NA	0.826172	NA
68	1	NA	0.710938	NA
68	2	20.5017	0.710938	14.5754
68	3	20.625	0.710938	14.6631
68	4	20.6805	0.710938	14.7025
68	5	NA	0.710938	NA
68	6	22.1597	0.710938	15.7542
68	7	22.4253	0.710938	15.943
68	8	22.5992	0.710938	16.0667
68	9	NA	0.710938	NA
68	10	NA	0.710938	NA
68	11	21.7274	0.710938	15.4468
68	12	22.9675	0.710938	16.3285
68	13	23.1252	0.710938	16.4406
69	1	29.9516	0.710938	21.2937
69	2	31.1021	0.710938	22.1116
69	3	30.6167	0.710938	21.7665
69	4	28.6243	0.710938	20.3501
69	5	30.3648	0.710938	21.5875
69	6	28.785	0.710938	20.4643
69	7	30.0364	0.710938	21.354
69	8	29.9569	0.710938	21.2975
69	9	30.2693	0.710938	21.5195
69	10	28.5953	0.710938	20.3295
69	11	29.2058	0.710938	20.7635
69	12	28.3912	0.710938	20.1844
69	13	31.6232	0.710938	22.4821
69	14	31.734	0.710938	22.5609
69	15	32.8655	0.710938	23.3653
69	16	31.0444	0.710938	22.0706
69	17	30.2663	0.710938	21.5175
69	18	30.7327	0.710938	21.849
70	1	NA	0.96875	NA
70	2	NA	0.96875	NA
70	3	NA	0.96875	NA
70	4	NA	0.96875	NA
70	5	13.9284	0.96875	13.4931
70	6	NA	0.96875	NA
70	7	NA	0.96875	NA
70	8	NA	0.96875	NA
70	9	NA	0.96875	NA
70	10	NA	0.96875	NA
70	11	NA	0.96875	NA
70	12	NA	0.96875	NA
71	1	27.4859	0.683594	18.7892
71	2	26.6151	0.683594	18.1939
71	3	28.9249	0.683594	19.7729
71	4	27.8029	0.683594	19.0059
71	5	28.0467	0.683594	19.1726
71	6	27.3413	0.683594	18.6903
71	7	28.5955	0.683594	19.5477
71	8	27.7367	0.683594	18.9606
71	9	27.9729	0.683594	19.1221
71	10	25.4587	0.683594	17.4034
71	11	25.7941	0.683594	17.6327
71	12	27.3416	0.683594	18.6905
72	1	21.9507	0.802734	17.6206
72	2	24.1962	0.802734	19.4231
72	3	22.3463	0.802734	17.9381
72	4	22.8806	0.802734	18.367
72	5	NA	0.802734	NA
72	6	24.3923	0.802734	19.5806
72	7	19.3508	0.802734	15.5335
72	8	19.4262	0.802734	15.5941
72	9	23.1225	0.802734	18.5612
72	10	24.3811	0.802734	19.5715
72	11	23.2407	0.802734	18.6561
72	12	25.1526	0.802734	20.1908
72	13	24.5129	0.802734	19.6773
72	14	25.0201	0.802734	20.0845
72	15	25	0.802734	20.0684
72	16	24.9098	0.802734	19.996
72	17	23.8556	0.802734	19.1497
72	18	25.6545	0.802734	20.5938
72	19	25.0946	0.802734	20.1443
73	1	28.9404	0.794922	23.0054
73	2	28.4245	0.794922	22.5952
73	3	27.4804	0.794922	21.8447
73	4	28.8824	0.794922	22.9593
73	5	27.3587	0.794922	21.748
73	6	25.7089	0.794922	20.4366
73	7	27.8858	0.794922	22.167
73	8	27.8175	0.794922	22.1128
73	9	29.2133	0.794922	23.2223
73	10	30.0366	0.794922	23.8768
73	11	31.1371	0.794922	24.7515
73	12	30.7167	0.794922	24.4174
73	13	29.4246	0.794922	23.3902
73	14	30.724	0.794922	24.4232
73	15	30.1624	0.794922	23.9767
74	1	29.0653	0.710938	20.6636
74	2	29.5158	0.710938	20.9839
74	3	29.7704	0.710938	21.1649
74	4	30.1571	0.710938	21.4398
74	5	29.8432	0.710938	21.2166
74	6	30.2611	0.710938	21.5137
74	7	30.8516	0.710938	21.9336
74	8	29.7599	0.710938	21.1574
74	9	30.3709	0.710938	21.5918
74	10	30.4204	0.710938	21.627
74	11	30.817	0.710938	21.909
74	12	32.5042	0.710938	23.1085
74	13	31.4167	0.710938	22.3353
74	14	30.3594	0.710938	21.5836
75	1	19.504	0.710938	13.8661
75	2	19.0845	0.710938	13.5679
75	3	19.2212	0.710938	13.6651
75	4	18.2765	0.710938	12.9935
75	5	17.58	0.710938	12.4983
75	6	17.8727	0.710938	12.7064
75	7	18.3634	0.710938	13.0552
75	8	17.7968	0.710938	12.6524
75	9	17.8594	0.710938	12.6969
75	10	18.5775	0.710938	13.2075
75	11	19.7749	0.710938	14.0587
75	12	19.2703	0.710938	13.7
75	13	19.1716	0.710938	13.6298
76	1	35.0754	0.628906	22.0591
76	2	34.9635	0.628906	21.9888
76	3	35.5714	0.628906	22.3711
76	4	36.3689	0.628906	22.8726
76	5	36.253	0.628906	22.7997
76	6	36.6813	0.628906	23.0691
76	7	35.2498	0.628906	22.1688
76	8	36.1189	0.628906	22.7154
76	9	38.5245	0.628906	24.2283
76	10	36.8502	0.628906	23.1753
76	11	35.3861	0.628906	22.2545
76	12	37.098	0.628906	23.3312
76	13	36.7095	0.628906	23.0869
76	14	37.367	0.628906	23.5003
76	15	36.5981	0.628906	23.0168
76	16	36.5591	0.628906	22.9923
77	1	25.7279	0.78125	20.0999
77	2	26.9912	0.78125	21.0869
77	3	28.5626	0.78125	22.3146
77	4	27.2297	0.78125	21.2732
77	5	25.7206	0.78125	20.0942
77	6	25.5029	0.78125	19.9241
77	7	26.3095	0.78125	20.5543
77	8	26.1104	0.78125	20.3987
77	9	26.0983	0.78125	20.3893
77	10	26.3363	0.78125	20.5753
77	11	26.8505	0.78125	20.977
77	12	26.2964	0.78125	20.5441
77	13	28.7459	0.78125	22.4577
77	14	28.2293	0.78125	22.0542
77	15	28.6646	0.78125	22.3942
77	16	28.8209	0.78125	22.5163
77	17	28.4566	0.78125	22.2317
77	18	28.9819	0.78125	22.6421
77	19	28.4018	0.78125	22.1889
77	20	29.6983	0.78125	23.2018
77	21	31.5975	0.78125	24.6856
78	1	NA	0.738281	NA
78	2	30.3974	0.738281	22.4418
78	3	30.5749	0.738281	22.5729
78	4	28.834	0.738281	21.2876
78	5	28.6672	0.738281	21.1645
78	6	29.087	0.738281	21.4744
78	7	30.6012	0.738281	22.5923
78	8	29.3331	0.738281	21.6561
78	9	29.9309	0.738281	22.0974
78	10	30.9038	0.738281	22.8157
78	11	31.7725	0.738281	23.457
78	12	31.9717	0.738281	23.6041
78	13	32.0089	0.738281	23.6315
78	14	32.2982	0.738281	23.8452
78	15	31.9906	0.738281	23.618
79	1	27.3491	0.710938	19.4435
79	2	28.0981	0.710938	19.976
79	3	28.2182	0.710938	20.0614
79	4	27.4463	0.710938	19.5126
79	5	28.0822	0.710938	19.9647
79	6	28.18	0.710938	20.0342
79	7	29.1209	0.710938	20.7032
79	8	30.4705	0.710938	21.6627
79	9	30.1919	0.710938	21.4646
79	10	29.2222	0.710938	20.7752
79	11	31.1232	0.710938	22.1267
79	12	31.6803	0.710938	22.5227
79	13	32.4965	0.710938	23.103
79	14	29.9917	0.710938	21.3223
79	15	29.0261	0.710938	20.6357
80	1	21.3067	0.794922	16.9372
80	2	21.5588	0.794922	17.1375
80	3	21.7726	0.794922	17.3075
80	4	22.2296	0.794922	17.6708
80	5	23.0706	0.794922	18.3394
80	6	22.2656	0.794922	17.6994
80	7	22.349	0.794922	17.7657
80	8	22.6412	0.794922	17.998
80	9	23.0365	0.794922	18.3122
80	10	22.5068	0.794922	17.8911
80	11	21.5459	0.794922	17.1273
80	12	21.3763	0.794922	16.9925
80	13	21.8	0.794922	17.3293
80	14	22.0636	0.794922	17.5388
80	15	21.233	0.794922	16.8786
80	16	21.7803	0.794922	17.3136
80	17	23.0349	0.794922	18.311
80	18	23.0757	0.794922	18.3433
80	19	21.5143	0.794922	17.1022
81	1	18.1044	0.744141	13.4722
81	2	NA	0.744141	NA
81	3	NA	0.744141	NA
81	4	NA	0.744141	NA
81	5	18.7195	0.744141	13.9299
81	6	17.647	0.744141	13.1318
81	7	NA	0.744141	NA
81	8	NA	0.744141	NA
81	9	NA	0.744141	NA
81	10	NA	0.744141	NA
81	11	NA	0.744141	NA
82	1	NA	0.710938	NA
82	2	NA	0.710938	NA
82	3	NA	0.710938	NA
82	4	NA	0.710938	NA
82	5	NA	0.710938	NA
82	6	20.5538	0.710938	14.6125
82	7	19.256	0.710938	13.6898
82	8	NA	0.710938	NA
82	9	NA	0.710938	NA
82	10	NA	0.710938	NA
82	11	22.1182	0.710938	15.7247
83	1	35.5627	0.710938	25.2829
83	2	34.6429	0.710938	24.6289
83	3	35.6085	0.710938	25.3154
83	4	35.645	0.710938	25.3414
83	5	35.3709	0.710938	25.1465
83	6	36.4566	0.710938	25.9183
83	7	34.5796	0.710938	24.5839
83	8	34.1519	0.710938	24.2799
83	9	36.5925	0.710938	26.015
83	10	35.1095	0.710938	24.9607
83	11	34.3299	0.710938	24.4064
83	12	35.3397	0.710938	25.1243
83	13	33.8498	0.710938	24.0651
83	14	33.8222	0.710938	24.0455
83	15	34.6247	0.710938	24.616
83	16	34.8184	0.710938	24.7537
83	17	34.6339	0.710938	24.6225
83	18	33.5515	0.710938	23.853
83	19	33.5616	0.710938	23.8602
84	1	18.6955	0.830078	15.5187
84	2	18.3117	0.830078	15.2002
84	3	19.3881	0.830078	16.0936
84	4	19.6298	0.830078	16.2943
84	5	19.5264	0.830078	16.2084
84	6	19.9314	0.830078	16.5447
84	7	21.6492	0.830078	17.9705
84	8	19.6385	0.830078	16.3015
84	9	20.1746	0.830078	16.7465
84	10	21.317	0.830078	17.6947
84	11	20.8973	0.830078	17.3464
84	12	21.7102	0.830078	18.0212
84	13	22.1993	0.830078	18.4271
84	14	22.6621	0.830078	18.8113
85	1	31.4055	0.710938	22.3274
85	2	NA	0.710938	NA
85	3	NA	0.710938	NA
85	4	30.9186	0.710938	21.9812
85	5	29.6559	0.710938	21.0835
85	6	NA	0.710938	NA
85	7	NA	0.710938	NA
85	8	29.2229	0.710938	20.7757
85	9	NA	0.710938	NA
85	10	NA	0.710938	NA
85	11	30.9612	0.710938	22.0115
85	12	31.0881	0.710938	22.1017
85	13	NA	0.710938	NA
85	14	30.3358	0.710938	21.5669
85	15	28.6429	0.710938	20.3633
85	16	28.5055	0.710938	20.2656
85	17	27.7321	0.710938	19.7158
86	1	NA	0.765625	NA
86	2	NA	0.765625	NA
86	3	24.0687	0.765625	18.4276
86	4	24.6841	0.765625	18.8988
86	5	25.4983	0.765625	19.5222
86	6	25.1329	0.765625	19.2424
86	7	26.2365	0.765625	20.0873
86	8	26.3959	0.765625	20.2093
86	9	25.7131	0.765625	19.6866
86	10	24.0861	0.765625	18.441
86	11	25.5188	0.765625	19.5378
87	1	30.1897	0.757812	22.8781
87	2	32.258	0.757812	24.4455
87	3	29.1156	0.757812	22.0641
87	4	NA	0.757812	NA
87	5	30.4159	0.757812	23.0495
87	6	31.152	0.757812	23.6074
87	7	33.1443	0.757812	25.1172
87	8	33.5312	0.757812	25.4104
87	9	33.381	0.757812	25.2965
87	10	31.1162	0.757812	23.5802
87	11	29.7309	0.757812	22.5304
87	12	30.8487	0.757812	23.3775
87	13	30.6489	0.757812	23.2261
87	14	29.5064	0.757812	22.3603
88	1	30.2974	0.785156	23.7882
88	2	30.0387	0.785156	23.5851
88	3	31.2258	0.785156	24.5172
88	4	31.3659	0.785156	24.6271
88	5	30.93	0.785156	24.2849
88	6	29.9323	0.785156	23.5015
88	7	31.2	0.785156	24.4969
88	8	32.0954	0.785156	25.1999
88	9	28.0621	0.785156	22.0332
88	10	27.8586	0.785156	21.8734
88	11	28.9109	0.785156	22.6996
88	12	29.2152	0.785156	22.9385
88	13	29.6669	0.785156	23.2931
88	14	29.6665	0.785156	23.2928
88	15	27.9188	0.785156	21.9206
88	16	29.0725	0.785156	22.8264
88	17	NA	0.785156	NA
88	18	NA	0.785156	NA
88	19	30.7775	0.785156	24.1651
89	1	24.4505	0.753906	18.4334
89	2	25.946	0.753906	19.5609
89	3	25.8535	0.753906	19.4911
89	4	24.4736	0.753906	18.4508
89	5	26.0323	0.753906	19.6259
89	6	25.2306	0.753906	19.0215
89	7	25.5903	0.753906	19.2927
89	8	23.742	0.753906	17.8992
89	9	24.0748	0.753906	18.1501
89	10	24.5657	0.753906	18.5202
89	11	26.4443	0.753906	19.9365
89	12	28.1042	0.753906	21.1879
89	13	26.6488	0.753906	20.0907
89	14	27.5635	0.753906	20.7803
89	15	27.0222	0.753906	20.3722
89	16	27.2583	0.753906	20.5502
89	17	27.9419	0.753906	21.0656
89	18	27.093	0.753906	20.4256
89	19	27.4593	0.753906	20.7018
90	1	34.2496	0.734375	25.1521
90	2	32.0356	0.734375	23.5261
90	3	32.4664	0.734375	23.8425
90	4	31.1776	0.734375	22.896
90	5	32.3259	0.734375	23.7394
90	6	33.5088	0.734375	24.608
90	7	33.024	0.734375	24.252
90	8	33.6818	0.734375	24.7351
90	9	34.4744	0.734375	25.3172
90	10	33.3057	0.734375	24.4588
90	11	32.4407	0.734375	23.8236
90	12	33.1409	0.734375	24.3378
90	13	34.5102	0.734375	25.3434
90	14	34.9062	0.734375	25.6342
90	15	34.4654	0.734375	25.3105
90	16	35.0627	0.734375	25.7492
90	17	36.97	0.734375	27.1498
91	1	23.6447	0.710938	16.8099
91	2	24.667	0.710938	17.5367
91	3	26.3904	0.710938	18.7619
91	4	25.608	0.710938	18.2057
91	5	25.6987	0.710938	18.2702
91	6	25.5889	0.710938	18.1921
91	7	26.2564	0.710938	18.6667
91	8	27.4297	0.710938	19.5008
91	9	27.8918	0.710938	19.8293
91	10	28.3291	0.710938	20.1402
91	11	27.9786	0.710938	19.8911
91	12	27.5944	0.710938	19.6179
92	1	25.1653	0.658203	16.5639
92	2	26.2371	0.658203	17.2693
92	3	27.8932	0.658203	18.3594
92	4	25.7459	0.658203	16.946
92	5	26.4707	0.658203	17.4231
92	6	25.8461	0.658203	17.012
92	7	27.2485	0.658203	17.935
92	8	28.7844	0.658203	18.946
92	9	26.8335	0.658203	17.6619
92	10	27.2491	0.658203	17.9355
92	11	26.8523	0.658203	17.6743
92	12	26.8774	0.658203	17.6908
92	13	28.2873	0.658203	18.6188
92	14	27.826	0.658203	18.3152
92	15	29.8899	0.658203	19.6736
92	16	30.2599	0.658203	19.9172
93	1	21.7181	0.732422	15.9068
93	2	23.3866	0.732422	17.1288
93	3	21.7114	0.732422	15.9019
93	4	23.1331	0.732422	16.9432
93	5	24.6208	0.732422	18.0328
93	6	24.1023	0.732422	17.6531
93	7	24.6329	0.732422	18.0416
93	8	24.0202	0.732422	17.5929
93	9	NA	0.732422	NA
93	10	NA	0.732422	NA
93	11	20.6497	0.732422	15.1243
93	12	22.3788	0.732422	16.3907
93	13	23.8628	0.732422	17.4776
93	14	23.6273	0.732422	17.3051
93	15	25.8665	0.732422	18.9452
94	1	36.4648	0.763672	27.8471
94	2	41.1374	0.763672	31.4155
94	3	37.0083	0.763672	28.2622
94	4	36.8893	0.763672	28.1713
94	5	35.9555	0.763672	27.4582
94	6	37.1177	0.763672	28.3458
94	7	36.0439	0.763672	27.5257
94	8	36.8672	0.763672	28.1544
94	9	38.0887	0.763672	29.0873
94	10	36.1156	0.763672	27.5804
94	11	35.56	0.763672	27.1562
94	12	36.3407	0.763672	27.7523
94	13	37.2628	0.763672	28.4566
94	14	39.0468	0.763672	29.819
94	15	39.1573	0.763672	29.9033
94	16	37.1315	0.763672	28.3563
95	1	31.9001	0.710938	22.679
95	2	30.9897	0.710938	22.0318
95	3	31.4708	0.710938	22.3738
95	4	32.2789	0.710938	22.9483
95	5	32.7318	0.710938	23.2703
96	1	27.5419	0.777344	21.4095
96	2	27.2783	0.777344	21.2046
96	3	24.5138	0.777344	19.0556
96	4	27.4934	0.777344	21.3718
96	5	23.5662	0.777344	18.3191
96	6	28.3977	0.777344	22.0747
96	7	24.5432	0.777344	19.0785
96	8	25.8037	0.777344	20.0583
96	9	27.0203	0.777344	21.004
96	10	29.3999	0.777344	22.8538
96	11	28.3066	0.777344	22.0039
96	12	29.5438	0.777344	22.9657
97	1	32.3815	0.646484	20.9342
97	2	33.7306	0.646484	21.8063
97	3	33.502	0.646484	21.6585
97	4	33.9198	0.646484	21.9286
97	5	34.188	0.646484	22.102
97	6	34.1402	0.646484	22.0711
97	7	34.3908	0.646484	22.2331
97	8	32.599	0.646484	21.0747
97	9	34.4017	0.646484	22.2402
97	10	34.7911	0.646484	22.4919
97	11	33.7955	0.646484	21.8483
97	12	33.4953	0.646484	21.6542
98	1	19.811	0.851562	16.8703
98	2	21.2888	0.851562	18.1287
98	3	20.6904	0.851562	17.6192
98	4	20.8939	0.851562	17.7925
98	5	22.2653	0.851562	18.9603
98	6	21.7442	0.851562	18.5165
98	7	21.4939	0.851562	18.3034
98	8	20.52	0.851562	17.474
98	9	21.2074	0.851562	18.0594
98	10	21.2611	0.851562	18.1052
98	11	20.1879	0.851562	17.1913
98	12	20.3633	0.851562	17.3406
99	1	24.5704	0.791016	19.4356
99	2	24.4719	0.791016	19.3576
99	3	25.7559	0.791016	20.3733
99	4	26.6002	0.791016	21.0412
99	5	27.3632	0.791016	21.6448
99	6	27.7466	0.791016	21.948
99	7	28.8287	0.791016	22.804
99	8	27.835	0.791016	22.0179
99	9	28.2233	0.791016	22.3251
99	10	27.8059	0.791016	21.9949
99	11	26.6706	0.791016	21.0968
99	12	27.7154	0.791016	21.9233
99	13	27.2202	0.791016	21.5316
99	14	NA	0.791016	NA
100	1	21.2024	0.761719	16.1502
100	2	20.7966	0.761719	15.8412
100	3	21.2072	0.761719	16.1539
100	4	20.6461	0.761719	15.7265
100	5	21.1493	0.761719	16.1098
100	6	22.192	0.761719	16.904
100	7	22.5287	0.761719	17.1605
100	8	22.5817	0.761719	17.2009
100	9	22.6861	0.761719	17.2805
100	10	22.3189	0.761719	17.0008
100	11	22.6073	0.761719	17.2204
100	12	22.1823	0.761719	16.8967
101	1	27.3447	0.740234	20.2415
101	2	27.1395	0.740234	20.0896
101	3	27.1207	0.740234	20.0757
101	4	27.478	0.740234	20.3402
101	5	29.067	0.740234	21.5164
101	6	28.5778	0.740234	21.1542
101	7	28.6586	0.740234	21.2141
101	8	28.2872	0.740234	20.9392
101	9	28.883	0.740234	21.3802
101	10	29.3522	0.740234	21.7275
101	11	28.9006	0.740234	21.3932
101	12	27.4528	0.740234	20.3215
101	13	27.219	0.740234	20.1485
101	14	27.018	0.740234	19.9996
102	1	NA	0.794922	NA
102	2	NA	0.794922	NA
102	3	NA	0.794922	NA
102	4	NA	0.794922	NA
102	5	28.1588	0.794922	22.3841
102	6	28.906	0.794922	22.978
102	7	29.7469	0.794922	23.6464
102	8	30.3776	0.794922	24.1478
102	9	30.651	0.794922	24.3651
102	10	29.9745	0.794922	23.8274
102	11	30.6651	0.794922	24.3764
102	12	31.6241	0.794922	25.1387
103	1	23.0225	0.761719	17.5367
103	2	24.9202	0.761719	18.9822
103	3	23.8746	0.761719	18.1857
103	4	22.634	0.761719	17.2407
103	5	22.5751	0.761719	17.1959
103	6	22.8883	0.761719	17.4344
103	7	23.4133	0.761719	17.8344
103	8	24.4	0.761719	18.5859
103	9	24.1139	0.761719	18.368
103	10	23.571	0.761719	17.9544
103	11	24.1875	0.761719	18.424
103	12	24.2372	0.761719	18.4619
103	13	24.7196	0.761719	18.8293
103	14	24.8729	0.761719	18.9461
103	15	24.4007	0.761719	18.5865
104	1	24.1066	0.775391	18.692
104	2	24.8327	0.775391	19.2551
104	3	25.3306	0.775391	19.6411
104	4	24.7704	0.775391	19.2067
104	5	24.9635	0.775391	19.3565
104	6	24.8858	0.775391	19.2962
104	7	25.6031	0.775391	19.8524
104	8	25.7112	0.775391	19.9362
104	9	24.6172	0.775391	19.0879
104	10	25.0291	0.775391	19.4073
104	11	25.9551	0.775391	20.1253
104	12	25.673	0.775391	19.9066
105	1	18.5466	0.716797	13.2941
105	2	17.801	0.716797	12.7597
105	3	17.8841	0.716797	12.8192
105	4	18.1851	0.716797	13.035
105	5	18.228	0.716797	13.0658
105	6	18.9409	0.716797	13.5768
105	7	19.6585	0.716797	14.0911
105	8	18.9341	0.716797	13.5719
105	9	18.5182	0.716797	13.2738
105	10	NA	0.716797	NA
105	11	18.5422	0.716797	13.291
105	12	18.5303	0.716797	13.2824
105	13	18.9848	0.716797	13.6083
105	14	20.1946	0.716797	14.4754
106	1	32.5849	0.710938	23.1658
106	2	33.0003	0.710938	23.4611
106	3	33.3415	0.710938	23.7037
106	4	33.5709	0.710938	23.8668
106	5	33.6928	0.710938	23.9535
106	6	34.5067	0.710938	24.5321
106	7	33.5137	0.710938	23.8262
106	8	33.5762	0.710938	23.8706
106	9	33.7308	0.710938	23.9805
106	10	35.2691	0.710938	25.0741
106	11	34.5029	0.710938	24.5294
106	12	34.866	0.710938	24.7875
106	13	33.696	0.710938	23.9558
106	14	34.5076	0.710938	24.5328
106	15	32.5469	0.710938	23.1388
106	16	32.3503	0.710938	22.999
106	17	32.5382	0.710938	23.1326
107	1	20.4155	0.794922	16.2287
107	2	20.3951	0.794922	16.2125
107	3	20.6395	0.794922	16.4068
107	4	20.5203	0.794922	16.3121
107	5	21.5623	0.794922	17.1403
107	6	21.5993	0.794922	17.1697
107	7	22.0307	0.794922	17.5127
107	8	20.9472	0.794922	16.6514
107	9	22.6479	0.794922	18.0033
107	10	21.7148	0.794922	17.2616
107	11	21.6683	0.794922	17.2246
107	12	22.4025	0.794922	17.8082
107	13	22.8734	0.794922	18.1826
107	14	23.9765	0.794922	19.0594
107	15	23.814	0.794922	18.9303
107	16	23.9647	0.794922	19.0501
108	1	20.6178	0.833984	17.1949
108	2	20.8377	0.833984	17.3783
108	3	20.9869	0.833984	17.5028
108	4	21.8926	0.833984	18.2581
108	5	22.196	0.833984	18.5111
108	6	22.3053	0.833984	18.6023
108	7	21.8127	0.833984	18.1914
108	8	22.2216	0.833984	18.5325
108	9	22.7618	0.833984	18.983
108	10	23.3185	0.833984	19.4473
108	11	22.252	0.833984	18.5578
108	12	22.676	0.833984	18.9114
108	13	24.4032	0.833984	20.3518
108	14	23.8902	0.833984	19.924
108	15	23.457	0.833984	19.5628
108	16	24.1554	0.833984	20.1453
108	17	26.1173	0.833984	21.7814
108	18	27.3382	0.833984	22.7997
108	19	28.4171	0.833984	23.6994
108	20	28.9488	0.833984	24.1428
108	21	30.0946	0.833984	25.0984
108	22	26.4405	0.833984	22.051
108	23	NA	0.833984	NA
108	24	NA	0.833984	NA
108	25	NA	0.833984	NA
109	1	NA	0.742188	NA
109	2	NA	0.742188	NA
109	3	23.4464	0.742188	17.4016
109	4	23.8533	0.742188	17.7036
109	5	24.3561	0.742188	18.0768
109	6	NA	0.742188	NA
109	7	NA	0.742188	NA
109	8	NA	0.742188	NA
109	9	NA	0.742188	NA
109	10	NA	0.742188	NA
109	11	NA	0.742188	NA
109	12	NA	0.742188	NA
109	13	NA	0.742188	NA
109	14	NA	0.742188	NA
109	15	NA	0.742188	NA
110	1	NA	0.777344	NA
110	2	NA	0.777344	NA
110	3	NA	0.777344	NA
110	4	NA	0.777344	NA
110	5	NA	0.777344	NA
110	6	NA	0.777344	NA
110	7	NA	0.777344	NA
110	8	NA	0.777344	NA
110	9	NA	0.777344	NA
110	10	NA	0.777344	NA
110	11	NA	0.777344	NA
110	12	NA	0.777344	NA
110	13	NA	0.777344	NA
110	14	NA	0.777344	NA
111	1	NA	0.888672	NA
111	2	NA	0.888672	NA
111	3	NA	0.888672	NA
111	4	20.4036	0.888672	18.1321
111	5	20.875	0.888672	18.551
111	6	21.3086	0.888672	18.9364
111	7	22.1139	0.888672	19.652
111	8	22.8496	0.888672	20.3058
111	9	NA	0.888672	NA
111	10	NA	0.888672	NA
111	11	22.3704	0.888672	19.8799
111	12	22.1963	0.888672	19.7252
111	13	21.6405	0.888672	19.2313
111	14	22.1091	0.888672	19.6477
111	15	21.8449	0.888672	19.413
111	16	22.1578	0.888672	19.691
111	17	22.6961	0.888672	20.1694
112	1	21.2143	0.710938	15.0821
112	2	21.8452	0.710938	15.5305
112	3	21.8922	0.710938	15.564
112	4	22.385	0.710938	15.9143
112	5	22.52	0.710938	16.0103
112	6	22.4813	0.710938	15.9828
112	7	21.8869	0.710938	15.5602
112	8	21.7097	0.710938	15.4342
112	9	20.9633	0.710938	14.9036
112	10	20.1767	0.710938	14.3444
112	11	19.86	0.710938	14.1192
113	1	28.8349	0.75	21.6261
113	2	29.2544	0.75	21.9408
113	3	29.947	0.75	22.4602
113	4	31.1218	0.75	23.3414
113	5	32.802	0.75	24.6015
113	6	31.1135	0.75	23.3351
113	7	30.9435	0.75	23.2076
113	8	31.7384	0.75	23.8038
113	9	31.8274	0.75	23.8705
113	10	31.9264	0.75	23.9448
113	11	31.857	0.75	23.8927
113	12	32.4291	0.75	24.3218
113	13	32.4515	0.75	24.3387
113	14	32.96	0.75	24.72
113	15	31.2755	0.75	23.4566
114	1	28.221	0.736328	20.7799
114	2	28.5415	0.736328	21.0159
114	3	28.7205	0.736328	21.1477
114	4	29.4761	0.736328	21.7041
114	5	30.5801	0.736328	22.517
114	6	33.8674	0.736328	24.9375
114	7	34.0391	0.736328	25.0639
114	8	33.9154	0.736328	24.9729
114	9	32.6802	0.736328	24.0634
114	10	32.7149	0.736328	24.0889
114	11	34.2609	0.736328	25.2273
114	12	33.5076	0.736328	24.6726
114	13	34.5758	0.736328	25.4591
114	14	33.6628	0.736328	24.7868
114	15	32.4767	0.736328	23.9135
115	1	26.3615	0.710938	18.7414
115	2	27.4715	0.710938	19.5305
115	3	27.1856	0.710938	19.3273
115	4	27.4282	0.710938	19.4997
115	5	27.8269	0.710938	19.7832
115	6	26.576	0.710938	18.8939
115	7	26.1607	0.710938	18.5986
115	8	25.8283	0.710938	18.3623
115	9	25.764	0.710938	18.3166
116	1	28.4356	0.791016	22.493
116	2	NA	0.791016	NA
116	3	29.0432	0.791016	22.9736
116	4	29.5534	0.791016	23.3772
116	5	31.0954	0.791016	24.597
116	6	30.2289	0.791016	23.9116
116	7	30.0231	0.791016	23.7487
116	8	32.297	0.791016	25.5474
116	9	31.0469	0.791016	24.5586
116	10	30.3851	0.791016	24.0351
116	11	30.5115	0.791016	24.1351
116	12	31.6243	0.791016	25.0153
116	13	31.4498	0.791016	24.8773
116	14	30.9304	0.791016	24.4664
117	1	17.6253	0.806641	14.2173
117	2	17.8423	0.806641	14.3923
117	3	NA	0.806641	NA
117	4	19.5515	0.806641	15.771
117	5	20.3412	0.806641	16.408
117	6	19.9666	0.806641	16.1059
117	7	20.1323	0.806641	16.2395
117	8	19.5003	0.806641	15.7298
117	9	19.7159	0.806641	15.9036
117	10	18.3906	0.806641	14.8346
118	1	20.263	0.841797	17.0574
118	2	20.6978	0.841797	17.4234
118	3	NA	0.841797	NA
118	4	21.2123	0.841797	17.8564
118	5	NA	0.841797	NA
118	6	21.8662	0.841797	18.4069
118	7	22.2642	0.841797	18.7419
118	8	22.5977	0.841797	19.0227
118	9	21.9544	0.841797	18.4811
118	10	23.1247	0.841797	19.4663
118	11	23.8048	0.841797	20.0388
118	12	23.1883	0.841797	19.5199
118	13	22.1195	0.841797	18.6202
118	14	22.857	0.841797	19.241
118	15	22.3203	0.841797	18.7892
118	16	22.063	0.841797	18.5726
119	1	23.4823	0.769531	18.0703
119	2	23.0337	0.769531	17.7252
119	3	NA	0.769531	NA
119	4	NA	0.769531	NA
119	5	24.4022	0.769531	18.7782
119	6	25.9757	0.769531	19.9891
119	7	24.2316	0.769531	18.647
119	8	23.7106	0.769531	18.246
119	9	23.0208	0.769531	17.7152
119	10	24.166	0.769531	18.5965
119	11	23.0448	0.769531	17.7337
119	12	23.3962	0.769531	18.0041
119	13	23.1298	0.769531	17.7991
119	14	24.5469	0.769531	18.8896
120	1	18.9482	0.738281	13.9891
120	2	19.6113	0.738281	14.4786
120	3	19.9883	0.738281	14.757
120	4	NA	0.738281	NA
120	5	19.1493	0.738281	14.1376
120	6	19.1181	0.738281	14.1146
120	7	18.0533	0.738281	13.3284
120	8	19.6767	0.738281	14.5269
120	9	19.0512	0.738281	14.0651
120	10	18.6166	0.738281	13.7443
120	11	18.8339	0.738281	13.9047
120	12	18.9587	0.738281	13.9968
120	13	19.7207	0.738281	14.5594
120	14	19.372	0.738281	14.302
121	1	23.7094	0.765625	18.1525
121	2	24.7101	0.765625	18.9187
121	3	24.1983	0.765625	18.5268
121	4	23.7347	0.765625	18.1719
121	5	24.6499	0.765625	18.8725
121	6	23.7225	0.765625	18.1625
121	7	26.3125	0.765625	20.1455
121	8	24.9736	0.765625	19.1204
121	9	25.0888	0.765625	19.2086
121	10	23.7742	0.765625	18.2021
121	11	25.3791	0.765625	19.4309
121	12	24.5963	0.765625	18.8315
121	13	25.6299	0.765625	19.6229
121	14	25.8107	0.765625	19.7613
121	15	25.669	0.765625	19.6528
121	16	25.8748	0.765625	19.8104
121	17	26.9396	0.765625	20.6256
122	1	32.5141	0.746094	24.2586
122	2	32.5344	0.746094	24.2737
122	3	33.3935	0.746094	24.9147
122	4	33.3577	0.746094	24.8879
122	5	33.4424	0.746094	24.9512
122	6	33.9934	0.746094	25.3622
122	7	34.2811	0.746094	25.5769
122	8	33.1866	0.746094	24.7603
122	9	33.1713	0.746094	24.7489
122	10	32.2962	0.746094	24.096
122	11	31.0385	0.746094	23.1576
122	12	30.9948	0.746094	23.125
122	13	32.0664	0.746094	23.9245
122	14	35.8168	0.746094	26.7227
122	15	32.8496	0.746094	24.5089
122	16	34.957	0.746094	26.0812
123	1	NA	0.740234	NA
123	2	NA	0.740234	NA
123	3	NA	0.740234	NA
123	4	NA	0.740234	NA
123	5	NA	0.740234	NA
123	6	NA	0.740234	NA
123	7	NA	0.740234	NA
123	8	21.8765	0.740234	16.1937
123	9	23.0787	0.740234	17.0837
123	10	22.3083	0.740234	16.5134
123	11	22.4805	0.740234	16.6409
123	12	22.4194	0.740234	16.5956
123	13	23.3352	0.740234	17.2735
123	14	22.2367	0.740234	16.4604
124	1	21.5113	0.773438	16.6376
124	2	21.968	0.773438	16.9909
124	3	21.1286	0.773438	16.3417
124	4	21.9023	0.773438	16.94
124	5	21.2465	0.773438	16.4328
124	6	NA	0.773438	NA
124	7	24.1751	0.773438	18.6979
124	8	24.3981	0.773438	18.8704
124	9	22.3786	0.773438	17.3085
124	10	23.2709	0.773438	17.9986
124	11	22.8981	0.773438	17.7102
124	12	23.6997	0.773438	18.3302
124	13	23.4922	0.773438	18.1698
124	14	21.6065	0.773438	16.7113
124	15	NA	0.773438	NA
124	16	21.6996	0.773438	16.7833
125	1	24.0741	0.732422	17.6324
125	2	23.3755	0.732422	17.1207
125	3	23.611	0.732422	17.2932
125	4	24.5086	0.732422	17.9506
125	5	NA	0.732422	NA
125	6	25.4763	0.732422	18.6594
125	7	25.3631	0.732422	18.5765
125	8	24.6887	0.732422	18.0825
125	9	24.1432	0.732422	17.683
125	10	22.6284	0.732422	16.5735
125	11	23.4953	0.732422	17.2084
125	12	22.008	0.732422	16.1191
126	1	30.4343	0.654297	19.9131
126	2	31.4273	0.654297	20.5628
126	3	33.3307	0.654297	21.8082
126	4	33.4172	0.654297	21.8648
126	5	33.7406	0.654297	22.0764
126	6	32.9331	0.654297	21.548
126	7	32.4165	0.654297	21.21
126	8	33.6191	0.654297	21.9969
126	9	31.2811	0.654297	20.4671
126	10	32.674	0.654297	21.3785
126	11	31.3762	0.654297	20.5293
126	12	31.9989	0.654297	20.9368
127	1	30.4504	0.841797	25.6331
127	2	30.4925	0.841797	25.6685
127	3	30.7821	0.841797	25.9123
127	4	31.2523	0.841797	26.3081
127	5	31.4321	0.841797	26.4594
127	6	30.8891	0.841797	26.0024
127	7	30.9429	0.841797	26.0476
127	8	30.324	0.841797	25.5266
127	9	30.1163	0.841797	25.3518
127	10	29.7656	0.841797	25.0566
127	11	29.5097	0.841797	24.8412
127	12	28.765	0.841797	24.2143
127	13	28.1647	0.841797	23.7089
127	14	28.9262	0.841797	24.35
128	1	34.2298	0.738281	25.2712
128	2	34.5767	0.738281	25.5273
128	3	35.0255	0.738281	25.8587
128	4	36.0267	0.738281	26.5979
128	5	36.4166	0.738281	26.8857
128	6	36.7115	0.738281	27.1034
128	7	37.9433	0.738281	28.0128
128	8	37.5472	0.738281	27.7204
128	9	37.1985	0.738281	27.4629
128	10	36.9816	0.738281	27.3029
128	11	36.203	0.738281	26.728
128	12	35.5277	0.738281	26.2294
128	13	36.0572	0.738281	26.6204
128	14	34.8207	0.738281	25.7075
129	1	19.382	0.832031	16.1264
129	2	18.9805	0.832031	15.7923
129	3	19.7734	0.832031	16.4521
129	4	NA	0.832031	NA
129	5	NA	0.832031	NA
129	6	NA	0.832031	NA
129	7	NA	0.832031	NA
129	8	NA	0.832031	NA
129	9	NA	0.832031	NA
129	10	NA	0.832031	NA
129	11	NA	0.832031	NA
129	12	NA	0.832031	NA
129	13	NA	0.832031	NA
129	14	NA	0.832031	NA
129	15	NA	0.832031	NA
129	16	NA	0.832031	NA
129	17	17.2346	0.832031	14.3398
130	1	19.9965	0.818359	16.3643
130	2	19.4501	0.818359	15.9172
130	3	19.2582	0.818359	15.7601
130	4	18.5868	0.818359	15.2107
130	5	19.2083	0.818359	15.7193
130	6	19.6054	0.818359	16.0442
130	7	19.2778	0.818359	15.7762
130	8	19.8319	0.818359	16.2297
130	9	19.9249	0.818359	16.3058
130	10	19.3491	0.818359	15.8346
130	11	19.5065	0.818359	15.9633
130	12	19.9978	0.818359	16.3654
130	13	20.6336	0.818359	16.8857
130	14	20.1742	0.818359	16.5098
130	15	19.9134	0.818359	16.2963
130	16	20.1149	0.818359	16.4612
131	1	35.2714	0.753906	26.5913
131	2	35.5504	0.753906	26.8017
131	3	34.5656	0.753906	26.0592
131	4	34.7725	0.753906	26.2152
131	5	33.8719	0.753906	25.5362
131	6	34.5652	0.753906	26.0589
131	7	34.3036	0.753906	25.8617
131	8	35.5045	0.753906	26.7671
131	9	35.2629	0.753906	26.585
131	10	35.6634	0.753906	26.8869
131	11	36.7996	0.753906	27.7434
131	12	38.3073	0.753906	28.8801
131	13	38.5582	0.753906	29.0693
131	14	38.2716	0.753906	28.8532
132	1	29.3892	0.710938	20.8939
132	2	30.2415	0.710938	21.4998
132	3	30.4834	0.710938	21.6718
132	4	32.2308	0.710938	22.9141
132	5	32.3862	0.710938	23.0246
132	6	33.1047	0.710938	23.5354
132	7	32.9716	0.710938	23.4408
132	8	30.8344	0.710938	21.9213
132	9	31.1678	0.710938	22.1584
132	10	31.0584	0.710938	22.0806
132	11	32.1438	0.710938	22.8522
132	12	32.9043	0.710938	23.3929
132	13	31.7604	0.710938	22.5797
132	14	29.5039	0.710938	20.9754
133	1	29.462	0.806641	23.7652
133	2	28.8622	0.806641	23.2814
133	3	29.7021	0.806641	23.9589
133	4	28.6427	0.806641	23.1043
133	5	27.3994	0.806641	22.1015
133	6	28.4261	0.806641	22.9296
133	7	28.504	0.806641	22.9925
133	8	28.4302	0.806641	22.9329
133	9	28.8004	0.806641	23.2315
133	10	27.5437	0.806641	22.2178
133	11	29.3811	0.806641	23.7
133	12	29.1091	0.806641	23.4806
133	13	29.1671	0.806641	23.5274
133	14	30.0052	0.806641	24.2034
133	15	30.2152	0.806641	24.3728
134	1	33.5537	0.841797	28.2454
134	2	34.1666	0.841797	28.7614
134	3	32.0079	0.841797	26.9442
134	4	32.1503	0.841797	27.0641
134	5	32.3926	0.841797	27.268
134	6	34.5938	0.841797	29.121
134	7	33.6292	0.841797	28.309
134	8	32.4523	0.841797	27.3183
134	9	33.5313	0.841797	28.2266
134	10	34.2551	0.841797	28.8358
134	11	33.7436	0.841797	28.4052
134	12	34.23	0.841797	28.8147
134	13	34.4086	0.841797	28.965
134	14	33.6983	0.841797	28.3671
134	15	32.4299	0.841797	27.2994
134	16	33.9074	0.841797	28.5431
134	17	33.0826	0.841797	27.8488
134	18	34.5492	0.841797	29.0834
135	1	30.9709	0.78125	24.196
135	2	31.1747	0.78125	24.3552
135	3	32.4452	0.78125	25.3478
135	4	31.7841	0.78125	24.8313
135	5	32.1317	0.78125	25.1029
135	6	32.0108	0.78125	25.0084
135	7	31.7345	0.78125	24.7926
135	8	31.6771	0.78125	24.7477
135	9	33.19	0.78125	25.9297
135	10	31.9748	0.78125	24.9803
135	11	33.6793	0.78125	26.3119
135	12	33.4509	0.78125	26.1335
135	13	33.6967	0.78125	26.3255
135	14	33.4384	0.78125	26.1237
135	15	34.9234	0.78125	27.2839
136	1	28.6069	0.710938	20.3377
136	2	29.0261	0.710938	20.6357
136	3	30.1395	0.710938	21.4273
136	4	29.8242	0.710938	21.2032
136	5	29.1844	0.710938	20.7483
136	6	29.7685	0.710938	21.1636
136	7	28.4447	0.710938	20.2224
136	8	28.8378	0.710938	20.5019
136	9	28.1804	0.710938	20.0345
136	10	27.9666	0.710938	19.8825
136	11	28.3439	0.710938	20.1508
136	12	28.3595	0.710938	20.1619
136	13	27.9794	0.710938	19.8916
136	14	28.7189	0.710938	20.4173
136	15	28.8138	0.710938	20.4848
136	16	27.7918	0.710938	19.7582
136	17	NA	0.710938	NA
136	18	29.0091	0.710938	20.6236
136	19	28.4729	0.710938	20.2424
136	20	29.6338	0.710938	21.0678
136	21	30.0856	0.710938	21.389
137	1	26.5192	0.808594	21.4433
137	2	24.9012	0.808594	20.135
137	3	27.028	0.808594	21.8547
137	4	28.0958	0.808594	22.7181
137	5	27.5109	0.808594	22.2451
137	6	27.3372	0.808594	22.1047
137	7	26.8734	0.808594	21.7296
137	8	25.9666	0.808594	20.9964
138	1	NA	0.710938	NA
138	2	NA	0.710938	NA
138	3	NA	0.710938	NA
138	4	NA	0.710938	NA
138	5	NA	0.710938	NA
138	6	NA	0.710938	NA
138	7	NA	0.710938	NA
138	8	25.7538	0.710938	18.3094
138	9	25.6265	0.710938	18.2188
138	10	27.3585	0.710938	19.4502
138	11	27.324	0.710938	19.4256
138	12	25.649	0.710938	18.2348
138	13	26.6337	0.710938	18.9349
138	14	24.7905	0.710938	17.6245
139	1	28.6488	0.826172	23.6688
139	2	27.7112	0.826172	22.8942
139	3	25.6696	0.826172	21.2075
139	4	26.8083	0.826172	22.1482
139	5	27.5892	0.826172	22.7934
139	6	26.469	0.826172	21.8679
139	7	26.7023	0.826172	22.0607
139	8	27.1737	0.826172	22.4502
139	9	25.8654	0.826172	21.3693
[truncated: 2,284 more rows]
