# Supplementary material for: Deep Learning-Based Aortic Diameter Measurement in Traumatic Hemorrhage Using Shallow Attention Network: A Path Forward
Source: Diagnostics (Basel). 2025 May 23;15(11):1312. doi: 10.3390/diagnostics15111312 (PMC12154262; doi:10.3390/diagnostics15111312)
Supplement: Supplementary file 1 [file diagnostics-15-01312-s001.zip › Excel_S2.xlsx]

## Sheet: sheet 1
Article title: Deep learning-based aortic diameter measurement in traumatic hemorrhage using Shallow Attention Network: a path forward
Author names: Yoonjung Heo, Go‐Eun Lee, Jungchan Cho, Sang‐Il Choi
Corresponding author: Sang‐Il Choi (Department of Computer Science and Engineering, Dankook University, Yongin, South Korea), Jungchan Cho (School of Computing, Gachon University, Seongnam, South Korea)
		choisi@dankook.ac.kr							thinkai@gachon.ac.kr
Supplementary Material 2. The aortic diameter values measured at the diaphragm level for each patient
Serial No.	Aortic diameter (mm)
1	12.7652
2	18.9452
3	22.8315
4	22.5192
5	NA
6	23.0522
7	28.5244
8	20.9316
9	23.1504
10	23.0497
11	17.1682
12	25.2599
13	NA
14	26.3045
15	21.5836
16	23.8602
17	28.3563
18	26.0812
19	20.9754
20	19.4283
21	25.8359
22	25.4939
23	25.1492
24	NA
25	17.5201
26	18.5743
27	16.3893
28	NA
29	25.8281
30	19.6661
31	20.4516
32	22.9442
33	21.8667
34	27.8303
35	29.6727
36	18.049
37	22.3399
38	20.192
39	22.0579
40	20.8693
41	23.9767
42	20.6863
43	21.1474
44	28.0077
45	21.3613
46	20.4129
47	17.4703
48	21.883
49	23.2076
50	31.9559
51	29.3034
52	20.111
53	21.8048
54	22.2646
55	25.1847
56	24.8783
57	24.5019
58	18.3856
59	23.4106
60	18.0392
61	29.8707
62	17.5323
63	24.0473
64	22.6698
65	15.9252
66	21.6255
67	24.5385
68	23.5136
69	29.5778
70	19.6087
71	25.4059
72	23.7194
73	23.4666
74	18.7297
75	23.0015
76	22.1218
77	15.0081
78	23.9422
79	19.8111
80	27.9394
81	13.784
82	29.3599
83	24.6986
84	23.4158
85	22.1574
86	23.7644
87	24.1179
88	20.1275
89	28.3176
90	23.6463
91	22.6649
92	19.9075
93	27.9754
94	24.9751
95	16.926
96	22.4544
97	20.3143
98	20.1112
99	20.964
100	20.3554
101	18.7733
102	24.3071
103	22.1672
104	20.4736
105	16.2109
106	22.8952
107	20.1262
108	23.7926
109	17.4312
110	19.8055
111	17.9761
112	20.1365
113	24.076
114	17.6679
115	22.1193
116	13.6604
117	21.8217
118	23.9082
119	21.0774
120	23.0658
121	14.4534
122	20.1582
123	15.9089
124	19.8881
125	17.1663
126	17.7941
127	19.1669
128	19.3927
129	22.7469
130	23.7556
131	16.8252
132	0
133	18.6472
134	16.9778
135	17.7461
136	23.8591
137	19.8432
138	15.2301
139	0
140	16.4406
141	21.849
142	NA
143	18.6905
144	20.1443
145	23.9767
146	13.6298
147	22.9923
148	24.6856
149	23.618
150	20.6357
151	17.1022
152	NA
153	15.7247
154	18.8113
155	19.7158
156	19.5378
157	22.3603
158	24.1651
159	20.7018
160	27.1498
161	19.6179
162	19.9172
163	23.2703
164	22.9657
165	21.6542
166	17.3406
167	NA
168	16.8967
169	19.9996
170	25.1387
171	18.5865
172	19.9066
173	14.4754
174	23.1326
175	19.0501
176	NA
177	NA
178	NA
179	20.1694
180	14.1192
181	23.4566
182	23.9135
183	18.3166
184	24.4664
185	14.8346
186	18.5726
187	18.8896
188	14.302
189	20.6256
190	16.4604
191	16.7833
192	16.1191
193	20.9368
194	24.35
195	25.7075
196	14.3398
197	16.4612
198	28.8532
199	24.3728
200	29.0834
201	27.2839
202	21.389
203	20.9964
204	17.6245
205	21.0336
206	20.6142
207	12.8575
208	22.3025
209	24.4792
210	21.5823
211	20.6964
212	17.7957
213	21.7451
214	22.3506
215	25.0984
216	26.746
217	15.7756
218	18.0706
219	15.8554
220	23.8586
221	19.9029
222	22.7863
223	18.353
224	23.3682
225	21.3327
226	NA
227	17.5772
228	22.3842
229	15.1643
230	18.9333
231	26.7569
232	20.0165
233	22.5762
234	24.5439
235	18.2271
236	18.9043
237	17.7087
238	19.9153
239	25.5593
240	16.0952
241	20.6862
242	22.7376
243	20.9248
244	23.8115
245	11.9394
246	21.3546
247	23.7672
248	20.813
249	NA
250	17.5105
251	18.8501
252	23.6478
253	17.5606
254	25.5427
255	NA
256	22.019
257	21.0491
258	20.6907
259	20.4398
260	19.1724
261	22.02
262	17.9498
263	24.1542
264	23.4322
265	26.3977
266	23.7047
267	14.7656
268	20.1209
269	NA
270	14.6526
271	24.3943
272	20.2352
273	15.2629
274	21.554
275	17.4989
276	19.9654
277	19.2026
278	26.0047
279	20.5832
280	23.0497
281	22.7013
282	17.063
283	16.6815
284	18.0333
285	23.5473
286	19.3275
287	16.5204
288	21.5704
289	14.4285
290	21.0442
291	25.1225
292	24.4668
293	26.8926
294	23.3702
295	21.7916
296	24.3537
297	24.6987
298	21.0744
299	23.7681
300	20.2055
Median	22.59 (20.18, 24.74)
NA = not applicable
